# Supplementary material for: A Nonsynonymous Substitution of Lhx3 Leads to Changes in Body Size in Dogs and Mice
Source: Genes (Basel). 2024 Jun 4;15(6):739. doi: 10.3390/genes15060739 (PMC11202965; doi:10.3390/genes15060739)
Supplement: Supplementary file 1 [file genes-15-00739-s001.zip]

Archive with 1 entries (1 files):
- genes-3025204-supplementary.pdf
